# Supplementary material for: Secondhand smoke knowledge, sources of information, and associated factors among hospital staff
Source: PLoS One. 2019 Jan 22;14(1):e0210981. doi: 10.1371/journal.pone.0210981 (PMC6342318; doi:10.1371/journal.pone.0210981)
Supplement: S1 Dataset — (XLSX) [file pone.0210981.s003.xlsx]

## Sheet: data
no	age	agegroup	sex	fmno	spon	child	fmyes	school	schoolhigh	mhx	job	jobdoctoryesno	doctor1,0	jobyr	alchol	alcholwe	alcholso	alcholbe	alcholtotal	bingedrink	smok13	smokP	smokY	smokage	FTND1	FTND2	FTND3	FTND4	FTND5	FTND6	FTNDtotal	smoktry	smoktryday	smokplan	smokreaso	placedo-1	placedo-2	placedo-3	placedo-4	placedo-5	placedo-6	placedo-7	shsknow	media-1	media-2	media-3	media-4	media-5	shs1
1	36	2	1	1	1	2	1	6	2	8	2	1	0	2008	1	3	12	8	60	1	1	15	13	23	2	1	1	3	2	2	5	1	5	1	3	0	1	0	0	0	0	1	2	0	1	0	0	0	3
2	25	1	1	3	2	2	1	6	2	8	2	1	0	2015	1	1	5	0	5	1	3	0	0	0	0	0	0	0	0	0	0	0	0	0	0	0	0	0	0	0	0	0	2	1	1	1	0	0	2
3	29	1	1	2	2	2	1	4	1	2	6	1	0	2011	1	1	7	0	7	1	1	20	10	20	1	1	1	3	2	1	7	1	5	2	6	0	1	1	0	0	0	0	2	1	1	0	0	0	2
5	21	1	1	2	2	2	1	6	2	8	6	1	0	2016	1	3	7	0	21	1	3	0	0	0	0	0	0	0	0	0	0	0	0	0	0	0	0	0	0	0	0	0	2	0	0	0	1	0	1
6	32	2	1	3	2	2	1	6	2	8	6	1	0	2016	1	5	24	6	150	1	3	0	0	0	0	0	0	0	0	0	0	0	0	0	0	0	0	0	0	0	0	0	2	1	1	0	0	0	2
7	25	1	2	0	2	2	0	6	2	8	6	1	0	2016	1	2	10	10	40	1	3	0	0	0	0	0	0	0	0	0	0	0	0	0	0	0	0	0	0	0	0	0	2	0	0	0	1	0	1
8	27	1	1	0	2	2	0	6	2	8	2	1	0	2013	1	2	15	0	30	1	1	10	13	15	2	2	2	3	2	1	4	1	360	2	2	0	1	0	0	0	0	0	2	0	1	0	0	0	2
9	24	1	2	3	2	2	1	6	2	8	2	1	0	2015	1	1	7	1	8	1	3	0	0	0	0	0	0	0	0	0	0	0	0	0	0	0	0	0	0	0	0	0	2	0	0	1	0	0	3
10	35	2	1	0	2	2	0	6	2	8	4	0	1	2013	1	2	15	0	30	1	1	15	11	20	3	2	1	3	2	1	4	1	30	3	2	0	0	1	0	0	1	0	2	0	0	1	0	0	1
11	30	2	1	0	2	2	0	6	2	8	6	1	0	2015	1	2	8	0	16	1	3	0	0	0	0	0	0	0	0	0	0	0	0	0	0	0	0	0	0	0	0	0	2	0	0	0	1	0	1
12	27	1	1	0	2	2	0	6	2	8	6	1	0	2014	1	1	7	1	8	1	1	10	8	21	4	2	2	4	2	2	0	1	90	3	2	0	0	0	0	0	0	1	2	0	1	0	0	0	3
13	22	1	1	0	2	2	0	4	1	8	6	1	0	2016	1	4	2	0	8	2	1	15	11	13	2	2	1	3	1	1	6	2	0	3	8	1	0	0	0	0	0	1	2	0	1	1	0	0	2
14	28	1	2	0	2	2	0	6	2	8	4	0	1	2015	1	2	0	1	2	2	3	0	0	0	0	0	0	0	0	0	0	0	0	0	0	0	0	0	0	0	0	0	2	0	0	0	1	0	1
16	33	2	1	1	2	2	1	4	1	7	6	1	0	2015	1	1	7	0	7	1	3	0	0	0	0	0	0	0	0	0	0	0	0	0	0	0	0	0	0	0	0	0	2	0	1	0	0	0	2
17	27	1	1	0	2	2	0	4	1	8	6	1	0	2011	1	2	2	0	4	2	1	6	7	20	3	2	2	4	2	2	1	2	0	3	2	0	0	0	0	0	0	1	2	0	1	0	0	0	3
18	29	1	1	1	2	2	1	4	1	8	6	1	0	2016	1	3	13	6	57	1	1	20	10	17	1	2	2	3	2	1	5	2	0	2	1	0	1	0	0	0	0	1	1	0	0	0	0	0	4
19	28	1	2	2	2	2	1	6	2	8	1	1	0	2011	1	1	0	1	1	2	3	0	0	0	0	0	0	0	0	0	0	0	0	0	0	0	0	0	0	0	0	0	2	1	1	1	0	0	1
20	27	1	2	0	2	2	0	6	2	8	1	1	0	2013	1	1	8	2	10	1	3	0	0	0	0	0	0	0	0	0	0	0	0	0	0	0	0	0	0	0	0	0	2	0	0	0	1	0	2
21	24	1	2	0	2	2	0	6	2	8	1	1	0	2014	1	1	0	3	3	2	3	0	0	0	0	0	0	0	0	0	0	0	0	0	0	0	0	0	0	0	0	0	2	0	0	0	1	0	1
22	26	1	2	0	2	2	0	6	2	8	1	1	0	2013	1	1	3	3	6	1	3	0	0	0	0	0	0	0	0	0	0	0	0	0	0	0	0	0	0	0	0	0	2	0	0	0	1	0	1
23	32	2	1	3	1	1	1	6	2	8	4	0	1	2014	2	0	0	0	0	2	3	0	0	0	0	0	0	0	0	0	0	0	0	0	0	0	0	0	0	0	0	0	2	1	0	0	0	0	1
24	32	2	1	1	1	2	1	6	2	8	4	0	1	2015	1	1	0	1	1	2	3	0	0	0	0	0	0	0	0	0	0	0	0	0	0	0	0	0	0	0	0	0	2	0	0	0	0	0	2
25	26	1	2	0	2	2	0	6	2	8	1	1	0	2012	2	0	0	0	0	2	3	0	0	0	0	0	0	0	0	0	0	0	0	0	0	0	0	0	0	0	0	0	2	0	0	0	1	0	1
26	27	1	2	3	2	2	1	6	2	8	1	1	0	2013	1	1	4	3	7	1	3	0	0	0	0	0	0	0	0	0	0	0	0	0	0	0	0	0	0	0	0	0	2	0	0	0	1	0	2
27	24	1	2	3	2	2	1	6	2	7	1	1	0	2013	1	2	7	2	18	1	3	0	0	0	0	0	0	0	0	0	0	0	0	0	0	0	0	0	0	0	0	0	2	0	0	0	1	0	1
28	24	1	2	0	2	2	0	6	2	8	1	1	0	2015	1	2	5	0	10	1	3	0	0	0	0	0	0	0	0	0	0	0	0	0	0	0	0	0	0	0	0	0	2	0	0	0	1	0	2
29	30	2	2	0	2	2	0	6	2	8	1	1	0	2011	1	1	0	1	1	2	3	0	0	0	0	0	0	0	0	0	0	0	0	0	0	0	0	0	0	0	0	0	2	0	0	1	0	0	2
30	25	1	2	3	2	2	1	6	2	8	1	1	0	2012	1	1	3	2	5	1	3	0	0	0	0	0	0	0	0	0	0	0	0	0	0	0	0	0	0	0	0	0	2	0	1	0	0	0	2
31	26	1	2	2	2	2	1	6	2	8	1	1	0	2012	1	3	2	5	21	1	3	0	0	0	0	0	0	0	0	0	0	0	0	0	0	0	0	0	0	0	0	0	2	0	0	0	1	0	2
32	27	1	1	3	2	2	1	6	2	8	5	1	0	2014	1	2	14	3	34	1	1	10	9	20	3	2	1	4	2	2	2	1	90	2	2	0	0	0	0	1	0	1	2	1	0	0	0	0	2
33	40	3	1	0	2	2	0	6	2	8	5	1	0	2008	1	1	15	0	15	1	3	0	0	0	0	0	0	0	0	0	0	0	0	0	0	0	0	0	0	0	0	0	2	1	1	0	0	0	1
34	24	1	1	0	2	2	0	6	2	7	6	1	0	2016	1	1	5	5	10	1	3	0	0	0	0	0	0	0	0	0	0	0	0	0	0	0	0	0	0	0	0	0	2	0	1	0	0	0	2
35	32	2	1	0	2	2	0	6	2	8	2	1	0	2008	1	4	1	0	4	2	3	0	0	0	0	0	0	0	0	0	0	0	0	0	0	0	0	0	0	0	0	0	2	0	1	1	0	0	2
36	20	1	2	4	2	2	1	6	2	8	6	1	0	2016	1	1	3	0	3	2	3	0	0	0	0	0	0	0	0	0	0	0	0	0	0	0	0	0	0	0	0	0	2	0	0	0	1	1	3
37	20	1	2	0	2	2	0	6	2	8	6	1	0	2016	1	1	0	1	1	2	3	0	0	0	0	0	0	0	0	0	0	0	0	0	0	0	0	0	0	0	0	0	2	0	1	1	0	0	1
38	25	1	1	3	2	2	1	6	2	8	2	1	0	2015	1	2	12	0	24	1	3	0	0	0	0	0	0	0	0	0	0	0	0	0	0	0	0	0	0	0	0	0	2	0	0	1	0	0	1
39	41	3	1	3	1	1	1	6	2	8	4	0	1	2008	1	1	7	0	7	1	3	0	0	0	0	0	0	0	0	0	0	0	0	0	0	0	0	0	0	0	0	0	2	1	1	1	0	0	1
40	24	1	1	2	2	2	1	4	1	8	6	1	0	2016	1	1	5	2	7	1	1	15	10	15	3	2	2	3	2	2	2	1	360	3	1	0	1	0	0	0	0	1	2	0	1	0	1	0	1
41	28	1	2	2	2	2	1	6	2	8	1	1	0	2014	2	0	0	0	0	2	3	0	0	0	0	0	0	0	0	0	0	0	0	0	0	0	0	0	0	0	0	0	2	0	1	1	1	0	2
42	25	1	2	2	2	2	1	6	2	8	1	1	0	2014	1	1	0	2	2	2	3	0	0	0	0	0	0	0	0	0	0	0	0	0	0	0	0	0	0	0	0	0	2	0	0	0	1	0	2
43	28	1	2	0	2	2	0	6	2	8	1	1	0	2009	2	0	0	0	0	2	3	0	0	0	0	0	0	0	0	0	0	0	0	0	0	0	0	0	0	0	0	0	2	0	1	0	0	0	1
44	33	2	1	2	2	2	1	6	2	8	6	1	0	2009	1	2	7	2	18	1	1	8	15	20	4	2	2	4	2	2	0	2	0	2	1	0	0	0	0	1	0	1	2	1	1	0	0	0	2
45	34	2	1	1	1	2	1	6	2	8	6	1	0	2015	1	1	5	3	8	1	1	8	15	23	3	2	2	4	2	2	1	2	0	3	2	0	0	0	0	0	0	1	2	1	1	0	0	0	1
46	26	1	2	0	2	2	0	6	2	8	1	1	0	2012	2	0	0	0	0	2	3	0	0	0	0	0	0	0	0	0	0	0	0	0	0	0	0	0	0	0	0	0	2	0	0	0	1	0	1
47	31	2	2	2	1	1	1	6	2	8	1	1	0	2008	1	1	0	1	1	2	3	0	0	0	0	0	0	0	0	0	0	0	0	0	0	0	0	0	0	0	0	0	2	0	1	0	0	0	1
48	33	2	2	1	1	2	1	6	2	8	1	1	0	2013	2	0	0	0	0	2	3	0	0	0	0	0	0	0	0	0	0	0	0	0	0	0	0	0	0	0	0	0	2	0	0	1	0	0	2
49	33	2	1	4	2	2	1	6	2	8	4	0	1	2016	1	1	0	1	1	2	3	0	0	0	0	0	0	0	0	0	0	0	0	0	0	0	0	0	0	0	0	0	2	0	1	0	0	0	1
50	28	1	2	5	2	2	1	6	2	8	4	0	1	2016	1	5	0	8	40	1	3	0	0	0	0	0	0	0	0	0	0	0	0	0	0	0	0	0	0	0	0	0	2	0	0	0	1	0	1
51	28	1	2	0	2	2	0	6	2	8	4	0	1	2016	1	1	0	2	2	2	3	0	0	0	0	0	0	0	0	0	0	0	0	0	0	0	0	0	0	0	0	0	2	0	0	0	1	0	3
52	28	1	2	5	2	2	1	6	2	8	4	0	1	2016	1	1	0	1	1	2	3	0	0	0	0	0	0	0	0	0	0	0	0	0	0	0	0	0	0	0	0	0	2	1	0	0	0	0	1
53	28	1	1	0	2	2	0	6	2	8	4	0	1	2016	1	1	10	0	10	1	1	20	11	19	1	2	2	3	2	2	4	1	60	3	2	1	0	0	0	0	0	1	2	1	0	0	1	0	2
54	31	2	1	0	2	2	0	6	2	8	4	0	1	2016	1	1	3	0	3	2	3	0	0	0	0	0	0	0	0	0	0	0	0	0	0	0	0	0	0	0	0	0	2	0	0	0	1	0	1
55	28	1	1	4	2	2	1	6	2	8	4	0	1	2016	1	5	0	2	10	2	3	0	0	0	0	0	0	0	0	0	0	0	0	0	0	0	0	0	0	0	0	0	2	0	1	0	1	0	1
56	30	2	1	0	2	2	0	6	2	8	4	0	1	2016	1	2	0	3	6	2	3	0	0	0	0	0	0	0	0	0	0	0	0	0	0	0	0	0	0	0	0	0	2	0	1	0	1	0	1
57	27	1	1	4	2	2	1	6	2	8	4	0	1	2016	2	0	0	0	0	2	3	0	0	0	0	0	0	0	0	0	0	0	0	0	0	0	0	0	0	0	0	0	2	1	1	0	0	0	1
58	28	1	1	0	2	2	0	6	2	8	4	0	1	2016	1	1	0	5	5	1	1	5	5	21	4	2	2	4	2	2	0	1	180	3	2	0	0	0	0	0	0	1	2	0	0	0	1	0	1
59	30	2	1	1	1	2	1	6	2	8	4	0	1	2016	1	1	0	3	3	2	3	0	0	0	0	0	0	0	0	0	0	0	0	0	0	0	0	0	0	0	0	0	2	0	0	0	1	0	2
60	27	1	1	0	2	2	0	6	2	7	4	0	1	2016	1	2	0	2	4	2	3	0	0	0	0	0	0	0	0	0	0	0	0	0	0	0	0	0	0	0	0	0	2	0	1	0	1	0	1
61	30	2	2	0	2	2	0	6	2	8	4	0	1	2015	1	1	0	1	1	2	3	0	0	0	0	0	0	0	0	0	0	0	0	0	0	0	0	0	0	0	0	0	2	1	1	0	1	0	1
62	33	2	2	2	1	1	1	6	2	8	6	1	0	2016	1	1	0	1	1	2	3	0	0	0	0	0	0	0	0	0	0	0	0	0	0	0	0	0	0	0	0	0	2	0	1	1	0	0	1
63	44	3	2	2	2	2	1	6	2	5	4	0	1	2014	1	1	0	3	3	2	3	0	0	0	0	0	0	0	0	0	0	0	0	0	0	0	0	0	0	0	0	0	2	1	0	0	0	0	1
65	28	1	2	0	2	2	0	6	2	8	4	0	1	2015	1	1	0	1	1	2	3	0	0	0	0	0	0	0	0	0	0	0	0	0	0	0	0	0	0	0	0	0	2	1	1	0	1	0	2
66	27	1	2	0	2	2	0	6	2	8	5	1	0	2014	1	2	1	1	4	2	3	0	0	0	0	0	0	0	0	0	0	0	0	0	0	0	0	0	0	0	0	0	2	1	1	1	0	0	2
67	34	2	2	3	2	2	1	5	2	8	5	1	0	2008	1	1	5	2	7	1	3	0	0	0	0	0	0	0	0	0	0	0	0	0	0	0	0	0	0	0	0	0	2	1	1	0	0	1	2
68	41	3	1	4	1	1	1	6	2	8	5	1	0	1993	1	1	4	1	5	1	3	0	0	0	0	0	0	0	0	0	0	0	0	0	0	0	0	0	0	0	0	0	2	0	1	1	0	0	2
69	27	1	2	2	2	2	1	5	2	8	5	1	0	2016	1	1	0	2	2	2	3	0	0	0	0	0	0	0	0	0	0	0	0	0	0	0	0	0	0	0	0	0	2	0	1	0	0	0	2
70	40	3	2	2	1	1	1	6	2	8	5	1	0	2008	1	1	1	0	1	2	3	0	0	0	0	0	0	0	0	0	0	0	0	0	0	0	0	0	0	0	0	0	2	1	1	1	0	0	2
71	34	2	2	3	1	1	1	6	2	7	5	1	0	2008	1	7	9	9	126	1	3	0	0	0	0	0	0	0	0	0	0	0	0	0	0	0	0	0	0	0	0	0	2	0	1	1	1	0	2
72	34	2	1	2	1	1	1	6	2	8	5	1	0	2008	1	2	20	0	40	1	1	10	15	19	3	2	2	3	2	2	2	1	420	2	2	0	0	0	0	0	0	1	2	0	1	1	0	1	3
73	29	1	1	3	2	2	1	6	2	7	5	1	0	2013	2	1	5	0	5	1	1	10	9	20	3	1	1	2	1	1	7	2	0	2	1	0	0	1	0	0	0	0	2	0	1	0	0	0	2
74	42	3	1	1	1	2	1	6	2	8	5	1	0	1994	1	2	5	2	14	1	3	0	0	0	0	0	0	0	0	0	0	0	0	0	0	0	0	0	0	0	0	0	2	1	1	1	0	0	2
75	47	3	1	3	1	1	1	6	2	8	5	1	0	1995	2	0	0	0	0	2	1	10	27	20	2	2	2	4	2	2	2	2	0	2	9	0	0	0	0	0	0	1	2	0	1	0	0	0	3
76	26	1	2	3	2	2	1	5	2	8	1	1	0	2012	1	1	3	1	4	2	3	0	0	0	0	0	0	0	0	0	0	0	0	0	0	0	0	0	0	0	0	0	2	1	1	0	0	0	1
77	22	1	2	3	2	2	1	5	2	8	1	1	0	2016	1	1	0	3	3	2	3	0	0	0	0	0	0	0	0	0	0	0	0	0	0	0	0	0	0	0	0	0	2	0	1	0	0	1	2
78	24	1	2	3	2	2	1	6	2	8	1	1	0	2014	1	2	13	0	26	1	3	0	0	0	0	0	0	0	0	0	0	0	0	0	0	0	0	0	0	0	0	0	2	0	1	0	0	1	3
79	34	2	1	1	2	2	1	6	2	8	4	0	1	2014	1	1	15	0	15	1	3	0	0	0	0	0	0	0	0	0	0	0	0	0	0	0	0	0	0	0	0	0	2	1	0	0	0	1	2
80	31	2	2	1	1	2	1	6	2	7	4	0	1	2015	1	1	0	0.5	0.5	2	3	0	0	0	0	0	0	0	0	0	0	0	0	0	0	0	0	0	0	0	0	0	2	0	1	0	1	1	1
81	31	2	2	0	2	2	0	6	2	7	4	0	1	2015	1	1	2	0	2	2	3	0	0	0	0	0	0	0	0	0	0	0	0	0	0	0	0	0	0	0	0	0	2	0	1	0	0	0	1
82	32	2	2	0	2	2	0	6	2	8	4	0	1	2014	1	1	0	2	2	2	3	0	0	0	0	0	0	0	0	0	0	0	0	0	0	0	0	0	0	0	0	0	2	0	1	0	1	0	2
83	23	1	2	3	2	2	1	5	2	8	1	1	0	2016	2	0	0	0	0	2	3	0	0	0	0	0	0	0	0	0	0	0	0	0	0	0	0	0	0	0	0	0	2	0	1	1	1	0	2
84	23	1	2	3	2	2	1	5	2	8	1	1	0	2016	1	1	10	5	15	1	3	0	0	0	0	0	0	0	0	0	0	0	0	0	0	0	0	0	0	0	0	0	2	0	1	0	0	0	2
85	25	1	2	2	2	2	1	5	2	7	1	1	0	2013	1	2	5	10	30	1	3	0	0	0	0	0	0	0	0	0	0	0	0	0	0	0	0	0	0	0	0	0	2	1	0	1	1	0	2
86	27	1	2	0	2	2	0	6	2	8	1	1	0	2012	1	1	5	5	10	1	3	0	0	0	0	0	0	0	0	0	0	0	0	0	0	0	0	0	0	0	0	0	2	1	1	1	0	0	2
87	32	2	2	0	2	2	0	5	2	8	4	0	1	2016	1	1	3	1	4	2	3	0	0	0	0	0	0	0	0	0	0	0	0	0	0	0	0	0	0	0	0	0	2	0	1	0	0	0	2
88	25	1	2	0	2	2	0	5	2	8	1	1	0	2015	1	3	0	5	15	1	3	0	0	0	0	0	0	0	0	0	0	0	0	0	0	0	0	0	0	0	0	0	2	0	0	0	1	0	1
89	25	1	2	1	2	2	1	5	2	8	1	1	0	2014	1	1	3	0	3	2	3	0	0	0	0	0	0	0	0	0	0	0	0	0	0	0	0	0	0	0	0	0	2	1	1	0	0	0	2
90	25	1	2	0	2	2	0	5	2	8	1	1	0	2013	1	3	8	0	24	1	3	0	0	0	0	0	0	0	0	0	0	0	0	0	0	0	0	0	0	0	0	0	2	0	1	1	1	0	2
91	26	1	2	2	2	2	1	6	2	7	1	1	0	2012	1	1	3	3	6	1	3	0	0	0	0	0	0	0	0	0	0	0	0	0	0	0	0	0	0	0	0	0	2	0	1	0	1	0	2
92	28	1	2	0	2	2	0	5	2	8	1	1	0	2015	1	1	0	1	1	2	3	0	0	0	0	0	0	0	0	0	0	0	0	0	0	0	0	0	0	0	0	0	2	0	1	0	0	0	1
93	24	1	2	3	2	2	1	5	2	8	1	1	0	2014	1	1	0	1	1	2	3	0	0	0	0	0	0	0	0	0	0	0	0	0	0	0	0	0	0	0	0	0	2	1	1	1	0	0	1
94	33	2	2	2	1	1	1	5	2	8	1	1	0	2009	1	1	0	1	1	2	3	0	0	0	0	0	0	0	0	0	0	0	0	0	0	0	0	0	0	0	0	0	2	1	0	1	1	0	1
95	26	1	2	1	2	2	1	5	2	8	1	1	0	2011	1	2	8	8	32	1	3	0	0	0	0	0	0	0	0	0	0	0	0	0	0	0	0	0	0	0	0	0	2	0	1	1	1	0	1
96	54	3	2	1	1	2	1	4	1	8	6	1	0	2008	2	0	0	0	0	2	3	0	0	0	0	0	0	0	0	0	0	0	0	0	0	0	0	0	0	0	0	0	2	0	1	1	0	0	2
97	26	1	2	0	2	2	0	5	2	8	1	1	0	2013	2	0	0	0	0	2	3	0	0	0	0	0	0	0	0	0	0	0	0	0	0	0	0	0	0	0	0	0	2	1	0	0	0	0	2
98	25	1	2	0	2	2	0	5	2	8	1	1	0	2013	1	1	14	0	14	1	3	0	0	0	0	0	0	0	0	0	0	0	0	0	0	0	0	0	0	0	0	0	2	0	1	1	1	0	2
99	25	1	2	1	2	2	1	5	2	8	1	1	0	2013	1	2	3	0	6	2	3	0	0	0	0	0	0	0	0	0	0	0	0	0	0	0	0	0	0	0	0	0	2	0	0	0	0	0	1
100	28	1	2	3	2	2	1	5	2	7	1	1	0	2011	1	1	0	1	1	2	3	0	0	0	0	0	0	0	0	0	0	0	0	0	0	0	0	0	0	0	0	0	2	0	1	1	1	0	1
101	24	1	2	2	2	2	1	5	2	8	1	1	0	2013	1	0.5	0	1	0.5	2	3	0	0	0	0	0	0	0	0	0	0	0	0	0	0	0	0	0	0	0	0	0	2	1	1	0	1	0	1
102	24	1	2	0	2	2	0	5	2	8	1	1	0	2015	1	1	0	2	2	2	3	0	0	0	0	0	0	0	0	0	0	0	0	0	0	0	0	0	0	0	0	0	2	1	1	0	1	0	2
103	29	1	2	3	2	2	1	6	2	8	1	1	0	2010	1	1	3	3	6	1	3	0	0	0	0	0	0	0	0	0	0	0	0	0	0	0	0	0	0	0	0	0	2	0	1	1	1	0	1
104	23	1	2	0	2	2	0	5	2	8	1	1	0	2016	1	3	0	5	15	1	3	0	0	0	0	0	0	0	0	0	0	0	0	0	0	0	0	0	0	0	0	0	2	0	0	0	1	0	3
105	49	3	1	7	1	1	1	6	2	8	4	0	1	2012	1	2	0	2	4	2	3	0	0	0	0	0	0	0	0	0	0	0	0	0	0	0	0	0	0	0	0	0	2	1	0	1	0	0	2
106	27	1	2	0	2	2	0	5	2	8	2	1	0	2012	1	1	0	1	1	2	3	0	0	0	0	0	0	0	0	0	0	0	0	0	0	0	0	0	0	0	0	0	2	1	1	1	0	0	2
108	33	2	1	0	2	2	0	5	2	8	2	1	0	2008	1	2	14	0	28	1	1	5	4	15	3	2	2	2	2	2	3	1	30	3	2	0	0	0	0	0	1	0	2	0	1	1	0	0	2
109	25	1	2	0	2	2	0	5	2	8	2	1	0	2016	1	1	14	0	14	1	3	0	0	0	0	0	0	0	0	0	0	0	0	0	0	0	0	0	0	0	0	0	2	0	1	1	1	0	2
110	31	2	1	0	2	2	0	5	2	8	6	1	0	2013	1	4	7	0	28	1	1	20	12	20	1	1	2	3	2	1	6	2	0	3	3	0	0	0	0	0	1	0	2	1	1	1	0	0	5
111	28	1	2	1	1	2	1	5	2	8	2	1	0	2014	1	3	6	0	18	1	3	0	0	0	0	0	0	0	0	0	0	0	0	0	0	0	0	0	0	0	0	0	2	1	0	1	0	0	1
112	22	1	2	2	2	2	1	5	2	8	5	1	0	2014	1	1	5	2	7	1	3	0	0	0	0	0	0	0	0	0	0	0	0	0	0	0	0	0	0	0	0	0	2	0	1	1	1	0	1
113	27	1	2	2	1	2	1	5	2	8	2	1	0	2008	1	1	4	1	5	1	3	0	0	0	0	0	0	0	0	0	0	0	0	0	0	0	0	0	0	0	0	0	2	0	1	1	0	0	2
114	31	2	2	2	1	1	1	5	2	8	2	1	0	2008	1	1	7	0	7	1	3	0	0	0	0	0	0	0	0	0	0	0	0	0	0	0	0	0	0	0	0	0	2	1	1	1	0	0	2
116	42	3	1	3	1	1	1	5	2	8	2	1	0	2008	1	0	4	0	0	2	3	0	0	0	0	0	0	0	0	0	0	0	0	0	0	0	0	0	0	0	0	0	2	1	1	0	0	0	2
117	24	1	2	1	2	2	1	5	2	8	2	1	0	2015	2	1	0	3	3	2	3	0	0	0	0	0	0	0	0	0	0	0	0	0	0	0	0	0	0	0	0	0	2	1	1	0	1	0	2
118	30	2	2	2	2	2	1	5	2	8	2	1	0	2008	1	0	0	0	0	2	3	0	0	0	0	0	0	0	0	0	0	0	0	0	0	0	0	0	0	0	0	0	2	1	1	1	0	0	2
119	38	2	1	1	2	2	1	5	2	8	2	1	0	2008	1	1	10	0	10	1	3	0	0	0	0	0	0	0	0	0	0	0	0	0	0	0	0	0	0	0	0	0	2	0	1	0	0	0	2
120	28	1	2	0	2	2	0	5	2	8	2	1	0	2012	1	2	4	2	12	1	3	0	0	0	0	0	0	0	0	0	0	0	0	0	0	0	0	0	0	0	0	0	2	0	0	1	0	0	3
121	30	2	2	2	2	2	1	5	2	6	2	1	0	2012	1	0.5	0	1	0.5	2	3	0	0	0	0	0	0	0	0	0	0	0	0	0	0	0	0	0	0	0	0	0	2	1	1	0	0	0	1
122	29	1	2	3	2	2	1	5	2	8	1	1	0	2009	1	0	0	0	0	2	3	0	0	0	0	0	0	0	0	0	0	0	0	0	0	0	0	0	0	0	0	0	2	1	0	0	0	0	1
123	32	2	2	2	1	1	1	5	2	8	1	1	0	2008	1	1	0	2	2	2	3	0	0	0	0	0	0	0	0	0	0	0	0	0	0	0	0	0	0	0	0	0	2	0	1	0	0	0	1
124	31	2	2	1	1	2	1	5	2	8	1	1	0	2008	1	0	0	0	0	2	3	0	0	0	0	0	0	0	0	0	0	0	0	0	0	0	0	0	0	0	0	0	2	1	1	0	1	0	1
125	47	3	2	0	2	2	0	5	2	8	1	1	0	2008	1	1	0	0.5	0.5	2	3	0	0	0	0	0	0	0	0	0	0	0	0	0	0	0	0	0	0	0	0	0	2	1	1	0	1	0	2
126	33	2	2	2	1	1	1	5	2	8	1	1	0	2008	1	4	0	4	16	2	3	0	0	0	0	0	0	0	0	0	0	0	0	0	0	0	0	0	0	0	0	0	2	0	1	0	0	0	2
127	36	2	2	2	2	1	1	5	2	6	1	1	0	2008	1	1	0	1	1	2	3	0	0	0	0	0	0	0	0	0	0	0	0	0	0	0	0	0	0	0	0	0	2	1	1	1	0	0	1
128	32	2	2	1	1	2	1	5	2	8	1	1	0	2007	1	0	0	0	0	2	3	0	0	0	0	0	0	0	0	0	0	0	0	0	0	0	0	0	0	0	0	0	2	0	0	1	0	0	1
129	35	2	2	2	1	1	1	6	2	8	1	1	0	2008	1	0	0	0	0	2	3	0	0	0	0	0	0	0	0	0	0	0	0	0	0	0	0	0	0	0	0	0	2	0	1	1	0	0	1
130	36	2	2	3	1	1	1	5	2	8	1	1	0	2012	1	1	0	1	1	2	3	0	0	0	0	0	0	0	0	0	0	0	0	0	0	0	0	0	0	0	0	0	2	1	1	1	0	0	2
131	32	2	2	3	1	1	1	5	2	8	5	1	0	2008	1	1	0	1	1	2	3	0	0	0	0	0	0	0	0	0	0	0	0	0	0	0	0	0	0	0	0	0	2	0	1	0	1	0	1
132	28	1	1	2	2	2	1	5	2	8	5	1	0	2014	1	0.1	0	1	0.1	2	3	0	0	0	0	0	0	0	0	0	0	0	0	0	0	0	0	0	0	0	0	0	2	0	1	0	1	0	1
133	34	2	1	1	1	2	1	5	2	8	5	1	0	2008	1	1	0	1	1	2	3	0	0	0	0	0	0	0	0	0	0	0	0	0	0	0	0	0	0	0	0	0	2	1	1	0	1	0	1
134	33	2	2	2	1	1	1	5	2	7	5	1	0	2008	1	1	0	1	1	2	3	0	0	0	0	0	0	0	0	0	0	0	0	0	0	0	0	0	0	0	0	0	2	1	1	1	0	0	2
135	45	3	1	2	1	1	1	5	2	8	5	1	0	1994	2	0	0	0	0	2	3	0	0	0	0	0	0	0	0	0	0	0	0	0	0	0	0	0	0	0	0	0	2	1	1	1	0	0	1
136	36	2	2	2	2	2	1	6	2	8	1	1	0	2003	1	1	0	3	3	2	3	0	0	0	0	0	0	0	0	0	0	0	0	0	0	0	0	0	0	0	0	0	2	1	0	0	0	0	2
137	33	2	2	0	2	2	0	5	2	8	1	1	0	2008	1	1	0	3	3	2	3	0	0	0	0	0	0	0	0	0	0	0	0	0	0	0	0	0	0	0	0	0	2	0	1	0	0	0	1
138	34	2	2	2	1	1	1	5	2	7	1	1	0	2008	2	0	0	0	0	2	3	0	0	0	0	0	0	0	0	0	0	0	0	0	0	0	0	0	0	0	0	0	2	0	0	0	0	0	1
139	29	1	2	2	2	2	1	5	2	8	1	1	0	2009	2	0	0	0	0	2	3	0	0	0	0	0	0	0	0	0	0	0	0	0	0	0	0	0	0	0	0	0	2	0	1	0	0	0	2
140	42	3	2	2	2	2	1	5	2	8	5	1	0	2008	1	1	0	1	1	2	3	0	0	0	0	0	0	0	0	0	0	0	0	0	0	0	0	0	0	0	0	0	2	1	1	0	0	0	1
141	23	1	2	2	2	2	1	5	2	8	5	1	0	2013	1	1	8	2	10	1	3	0	0	0	0	0	0	0	0	0	0	0	0	0	0	0	0	0	0	0	0	0	2	0	0	0	1	0	2
142	35	2	2	4	1	1	1	5	2	6	1	1	0	2008	1	1	0	2	2	2	3	0	0	0	0	0	0	0	0	0	0	0	0	0	0	0	0	0	0	0	0	0	2	0	1	0	0	0	2
143	30	2	2	1	1	2	1	5	2	8	1	1	0	2009	1	1	0	1	1	2	3	0	0	0	0	0	0	0	0	0	0	0	0	0	0	0	0	0	0	0	0	0	2	0	1	0	0	0	2
144	34	2	2	3	1	1	1	5	2	8	1	1	0	2008	1	0.1	0	0	0	2	3	0	0	0	0	0	0	0	0	0	0	0	0	0	0	0	0	0	0	0	0	0	2	0	1	1	0	0	1
145	28	1	2	1	1	2	1	5	2	8	5	1	0	2009	1	1	0	1	1	2	3	0	0	0	0	0	0	0	0	0	0	0	0	0	0	0	0	0	0	0	0	0	2	1	1	1	0	0	2
146	27	1	2	1	1	2	1	5	2	8	4	0	1	2014	1	1	0.3	2	2.3	2	3	0	0	0	0	0	0	0	0	0	0	0	0	0	0	0	0	0	0	0	0	0	2	0	1	1	1	0	1
147	35	2	2	0	2	2	0	6	2	8	5	1	0	2008	2	0	0	0	0	2	3	0	0	0	0	0	0	0	0	0	0	0	0	0	0	0	0	0	0	0	0	0	2	0	0	1	0	0	2
148	29	1	2	3	2	2	1	5	2	8	5	1	0	2012	1	1	0	2	2	2	3	0	0	0	0	0	0	0	0	0	0	0	0	0	0	0	0	0	0	0	0	0	2	1	1	0	0	0	1
149	45	3	2	3	1	1	1	6	2	8	2	1	0	1992	2	0	0	0	0	2	3	0	0	0	0	0	0	0	0	0	0	0	0	0	0	0	0	0	0	0	0	0	2	1	1	1	0	0	2
150	28	1	2	0	2	2	0	5	2	8	2	1	0	2011	1	0	0	0	0	2	3	0	0	0	0	0	0	0	0	0	0	0	0	0	0	0	0	0	0	0	0	0	2	0	0	1	0	0	1
151	24	1	2	2	2	2	1	5	2	8	6	1	0	2015	1	2	5	3	16	1	3	0	0	0	0	0	0	0	0	0	0	0	0	0	0	0	0	0	0	0	0	0	2	1	1	1	0	0	1
152	22	1	2	3	2	2	1	5	2	8	2	1	0	2014	2	0	0	0	0	2	3	0	0	0	0	0	0	0	0	0	0	0	0	0	0	0	0	0	0	0	0	0	2	1	1	1	0	0	2
153	24	1	2	2	2	2	1	5	2	8	2	1	0	2016	2	0	0	0	0	2	3	0	0	0	0	0	0	0	0	0	0	0	0	0	0	0	0	0	0	0	0	0	2	0	1	1	0	1	1
154	26	1	2	2	2	2	1	5	2	8	2	1	0	2016	1	0	0	0	0	2	3	0	0	0	0	0	0	0	0	0	0	0	0	0	0	0	0	0	0	0	0	0	2	1	1	1	0	0	1
155	27	1	2	2	2	2	1	5	2	8	2	1	0	2012	1	1	6	2	8	1	3	0	0	0	0	0	0	0	0	0	0	0	0	0	0	0	0	0	0	0	0	0	2	1	1	0	1	0	2
156	34	2	2	2	2	2	1	5	2	8	2	1	0	2004	1	0.5	0	2	1	2	3	0	0	0	0	0	0	0	0	0	0	0	0	0	0	0	0	0	0	0	0	0	2	1	1	1	0	0	1
157	23	1	2	3	2	2	1	5	2	8	2	1	0	2016	1	1	4	0	4	2	3	0	0	0	0	0	0	0	0	0	0	0	0	0	0	0	0	0	0	0	0	0	2	0	0	0	1	0	1
158	46	3	2	3	1	1	1	5	2	8	2	1	0	1991	1	2	0	3	6	2	3	0	0	0	0	0	0	0	0	0	0	0	0	0	0	0	0	0	0	0	0	0	2	1	1	1	0	0	1
159	30	2	1	0	2	2	0	5	2	7	5	1	0	2013	1	0.2	0	1	0.2	2	1	5	15	15	1	2	2	4	2	2	3	1	432	3	9	0	0	0	0	0	0	1	2	1	1	1	0	0	2
160	37	2	2	0	2	2	0	6	2	8	4	0	1	2011	1	0	0	0	0	2	3	0	0	0	0	0	0	0	0	0	0	0	0	0	0	0	0	0	0	0	0	0	2	0	0	0	1	0	3
161	32	2	1	0	2	2	0	5	2	8	5	1	0	2008	1	1	10	0	10	1	1	5	14	20	4	2	2	4	1	2	1	2	0	3	2	0	1	0	0	0	0	1	2	0	0	0	1	0	1
162	22	1	2	3	2	2	1	5	2	8	5	1	0	2015	2	0	0	0	0	2	3	0	0	0	0	0	0	0	0	0	0	0	0	0	0	0	0	0	0	0	0	0	2	0	1	0	1	0	1
163	31	2	1	1	1	2	1	5	2	8	2	1	0	2010	1	1	0	0.5	0.5	2	3	0	0	0	0	0	0	0	0	0	0	0	0	0	0	0	0	0	0	0	0	0	2	0	0	0	1	0	1
164	31	2	1	2	1	1	1	5	2	8	2	1	0	2013	1	2	14	0	28	1	1	6	14	18	4	2	2	4	2	2	0	2	0	3	2	0	0	0	0	0	0	1	2	0	1	1	0	0	2
165	35	2	1	1	1	2	1	6	2	8	2	1	0	2011	1	1	3	0	3	2	1	3	15	19	4	2	2	4	2	2	0	1	180	4	2	0	0	0	0	0	1	1	2	1	0	0	0	0	3
166	29	1	1	0	2	2	0	5	2	8	2	1	0	2012	1	2	16	0	32	1	3	0	0	0	0	0	0	0	0	0	0	0	0	0	0	0	0	0	0	0	0	0	2	1	1	1	0	0	1
167	42	3	1	3	1	1	1	6	2	8	2	1	0	2001	1	0.5	3	3	3	1	3	0	0	0	0	0	0	0	0	0	0	0	0	0	0	0	0	0	0	0	0	0	2	0	1	1	0	0	2
168	29	1	1	2	1	1	1	5	2	8	2	1	0	2012	1	1	0	2	2	2	3	0	0	0	0	0	0	0	0	0	0	0	0	0	0	0	0	0	0	0	0	0	2	0	1	0	0	0	2
169	39	2	1	2	1	1	1	6	2	8	4	0	1	2014	1	0	0	0	0	2	3	0	0	0	0	0	0	0	0	0	0	0	0	0	0	0	0	0	0	0	0	0	2	0	1	0	0	0	3
170	30	2	2	3	2	2	1	5	2	8	5	1	0	2014	1	1	0	4	4	2	3	0	0	0	0	0	0	0	0	0	0	0	0	0	0	0	0	0	0	0	0	0	2	0	1	0	0	0	2
171	40	3	1	1	1	1	1	6	2	8	1	1	0	2012	1	1	4	0	4	2	3	0	0	0	0	0	0	0	0	0	0	0	0	0	0	0	0	0	0	0	0	0	2	0	0	0	0	0	4
172	34	2	1	0	2	2	0	5	2	8	1	1	0	2008	1	1	14	0	14	1	1	12	10	21	4	2	2	3	2	2	1	2	0	3	2	0	0	0	0	0	0	1	2	0	0	1	0	0	2
174	24	1	2	3	2	2	1	5	2	8	6	1	0	2014	1	1	5	0	5	1	3	0	0	0	0	0	0	0	0	0	0	0	0	0	0	0	0	0	0	0	0	0	2	0	0	1	0	0	1
175	31	2	2	2	1	1	1	5	2	2	2	1	0	2010	1	1	0	1	1	2	3	0	0	0	0	0	0	0	0	0	0	0	0	0	0	0	0	0	0	0	0	0	2	1	0	1	0	1	2
176	34	2	1	2	1	1	1	5	2	8	2	1	0	2008	1	1	5	3	8	1	3	0	0	0		0	0	0	0	0	0	0	0	0	0	0	0	0	0	0	0	0	2	1	1	0	1	0	1
177	29	1	2	3	2	2	1	5	2	8	2	1	0	2010	1	0	0	0	0	2	3	0	0	0	0	0	0	0	0	0	0	0	0	0	0	0	0	0	0	0	0	0	2	1	1	1	0	0	2
178	37	2	2	3	1	1	1	5	2	8	2	1	0	2001	1	2	0	2	4	2	3	0	0	0	0	0	0	0	0	0	0	0	0	0	0	0	0	0	0	0	0	0	2	1	1	0	1	0	1
179	25	1	2	2	2	2	1	5	2	2	1	1	0	2014	1	1	0	2	2	2	3	0	0	0	0	0	0	0	0	0	0	0	0	0	0	0	0	0	0	0	0	0	2	0	1	0	1	0	1
180	35	2	1	2	2	2	1	5	2	8	5	1	0	2011	1	1	1	0	1	2	3	0	0	0	0	0	0	0	0	0	0	0	0	0	0	0	0	0	0	0	0	0	2	0	1	0	0	0	3
182	35	2	1	2	1	1	1	5	2	8	5	1	0	2008	2	0	0	0	0	2	3	0	0	0	0	0	0	0	0	0	0	0	0	0	0	0	0	0	0	0	0	0	2	0	1	0	0	0	5
183	33	2	1	2	1	1	1	5	2	8	6	1	0	2009	2	0	0	0	0	2	3	0	0	0	0	0	0	0	0	0	0	0	0	0	0	0	0	0	0	0	0	0	2	0	1	1	1	0	1
184	37	2	1	2	1	1	1	5	2	8	5	1	0	2008	1	0.5	5	0	2.5	1	1	10	18	20	2	2	1	4	2	1	4	2	0	3	2	0	0	0	0	0	0	1	2	1	1	1	0	0	3
185	37	2	1	3	1	1	1	6	2	8	5	1	0	2007	1	1	0	2	2	2	3	0	0	0	0	0	0	0	0	0	0	0	0	0	0	0	0	0	0	0	0	0	2	0	0	0	0	0	2
186	36	2	2	3	2	2	1	5	2	8	5	1	0	2010	1	1	0	1	1	2	3	0	0	0	0	0	0	0	0	0	0	0	0	0	0	0	0	0	0	0	0	0	2	1	0	0	0	0	2
187	37	2	1	3	2	2	1	5	2	7	5	1	0	2008	1	1	14	0	14	1	1	20	18	20	1	2	2	3	1	2	5	2	0	2	10	1	0	0	0	0	0	1	2	0	1	0	0	0	3
188	38	2	2	3	1	1	1	5	2	8	5	1	0	2008	1	1	0	1	1	2	3	0	0	0	0	0	0	0	0	0	0	0	0	0	0	0	0	0	0	0	0	0	2	1	1	0	0	0	2
190	39	2	1	3	1	1	1	5	2	8	5	1	0	2008	1	0.3	12	3	4.5	1	1	12	16	20	4	2	2	3	2	2	1	1	840	3	3	0	0	0	0	0	0	0	2	1	0	0	0	0	2
191	36	2	1	1	2	2	1	6	2	7	5	1	0	2010	1	0.5	5	0	2.5	1	1	4	3	33	4	2	1	4	2	2	1	1	900	1	1	0	0	0	0	0	0	1	2	1	0	0	1	0	3
192	33	2	2	3	2	2	1	5	2	8	1	1	0	2008	1	1	0	1	1	2	3	0	0	0	0	0	0	0	0	0	0	0	0	0	0	0	0	0	0	0	0	0	2	0	1	1	1	0	2
193	47	3	1	3	1	1	1	5	2	8	5	1	0	2000	1	0.5	4	0	2	2	3	0	0	0	0	0	0	0	0	0	0	0	0	0	0	0	0	0	0	0	0	0	2	1	1	1	0	0	3
194	32	2	1	0	2	2	0	5	2	8	2	1	0	2011	1	1	7	0	7	1	1	10	14	20	2	2	1	3	2	1	5	1	60	3	2	0	0	0	0	0	0	1	2	1	1	0	0	0	2
195	30	2	1	1	2	2	1	5	2	8	5	1	0	2016	1	1	3	0	3	2	3	0	0	0	0	0		0	0	0	0	0	0	0	0	0	0	0	0	0	0	0	2	0	1	1	1	0	1
196	29	1	1	3	2	2	1	5	2	8	2	1	0	2014	1	1	10	2	12	1	1	5	8	21	3	2	2	4	2	1	2	2	0	3	6	0	0	0	0	0	0	1	2	0	1	0	0	0	3
197	27	1	2	4	2	2	1	5	2	8	6	1	0	2015	2	0	0	0	0	2	3	0	0	0	0	0	0	0	0	0	0	0	0	0	0	0	0	0	0	0	0	0	2	0	1	0	0	0	2
198	53	3	2	1	1	2	1	6	2	8	3	1	0	2012	1	0.2	0	1	0.2	2	3	0	0	0	0	0	0	0	0	0	0	0	0	0	0	0	0	0	0	0	0	0	2	1	1	1	0	0	1
199	25	1	1	1	2	2	1	5	2	8	6	1	0	2016	1	2	5	0	10	1	1	5	2	24	4	2	2	4	2	2	1	1	120	4	2	0	1	0	0	0	0	0	2	0	0	0	0	0	2
200	24	1	1	0	2	2	0	5	2	8	6	1	0	2016	1	1	2	1	3	2	3	0	0	0	0	0	0	0	0	0	0	0	0	0	0	0	0	0	0	0	0	0	2	0	0	0	1	0	2
201	23	1	1	0	2	2	0	5	2	8	3	1	0	2016	1	2	21	3	48	1	1	10	10	14	1	1	2	3	2	1	6	2	0	3	6	1	0	0	0	0	1	0	2	0	1	1	0	0	1
202	25	1	1	3	2	2	1	5	2	8	3	1	0	2016	1	1	7	0	7	1	1	4	7	17	3	2	1	4	2	2	2	1	210	3	2	0	0	0	0	0	0	1	2	0	1	0	1	0	1
203	23	1	1	2	2	2	1	5	2	8	3	1	0	2016	1	2	7	7	28	1	1	10	7	17	3	2	1	3	1	1	5	2	0	3	1	0	0	0	0	0	0	0	2	0	1	0	1	0	2
204	29	1	1	2	2	2	1	4	1	8	3	1	0	2015	1	1	2	0	2	2	1	3	10	20	3	2	2	4	2	2	1	1	270	1	1	0	0	0	0	0	0	1	2	0	1	1	0	0	2
205	26	1	1	3	2	2	1	5	2	8	3	1	0	2016	1	0	0	0	0	2	1	10	5	20	4	1	1	4	2	2	3	1	60	4	9	0	0	0	0	0	0	1	2	0	0	1	1	0	2
206	25	1	1	0	2	2	0	5	2	5	3	1	0	2016	1	1	7	0	7	1	3	0	0	0	0	0	0	0	0	0	0	0	0	0	0	0	0	0	0	0	0	0	2	1	1	1	0	0	1
207	31	2	1	3	2	2	1	5	2	8	6	1	0	2014	2	0	0	0	0	2	3	0	0	0	0	0	0	0	0	0	0	0	0	0	0	0	0	0	0	0	0	0	2	1	0	0	0	0	2
208	20	1	1	3	2	2	1	5	2	8	3	1	0	2016	1	2	5	3	16	1	3	0	0	0	0	0	0	0	0	0	0	0	0	0	0	0	0	0	0	0	0	0	2	0	0	0	1	0	2
209	25	1	1	2	2	2	1	5	2	8	3	1	0	2016	1	2	6	3	18	1	1	5	5	21	2	2	2	4	2	2	2	1	180	3	6	0	0	0	0	0	1	1	2	0	1	0	0	0	3
210	25	1	1	4	2	2	1	5	2	1	6	1	0	2015	1	0.2	3	3	1.2	1	3	0	0	0	0	0	0	0	0	0	0	0	0	0	0	0	0	0	0	0	0	0	2	0	1	0	0	0	1
211	29	1	1	0	2	2	0	5	2	7	3	1	0	2016	1	1	6	0	6	1	3	0	0	0	0	0	0	0	0	0	0	0	0	0	0	0	0	0	0	0	0	0	2	0	0	0	1	0	1
212	27	1	2	1	1	2	1	5	2	8	3	1	0	2015	1	1	0	1	1	2	3	0	0	0	0	0	0	0	0	0	0	0	0	0	0	0	0	0	0	0	0	0	2	0	0	0	1	0	2
213	29	1	2	0	2	2	0	5	2	8	6	1	0	2016	2	0	0	0	0	2	3	0	0	0	0	0	0	0	0	0	0	0	0	0	0	0	0	0	0	0	0	0	2	0	1	1	1	0	1
214	37	2	1	2	1	1	1	6	2	8	4	0	1	2017	2	0	0	0	0	2	3	0	0	0	0	0	0	0	0	0	0	0	0	0	0	0	0	0	0	0	0	0	1	0	1	1	1	0	2
215	27	1	2	0	2	2	0	5	2	8	1	1	0	2014	1	3	3	0	9	1	3	0	0	0	0	0	0	0	0	0	0	0	0	0	0	0	0	0	0	0	0	0	1	1	0	0	1	0	1
216	31	2	1	1	1	2	1	6	2	8	4	0	1	2017	1	3	7	0	21	1	1	20	10	21	2	1	1	2	1	1	8	2	0	2	2	1	0	0	0	0	0	1	1	0	1	0	0	1	1
217	23	1	2	0	2	2	0	5	2	8	1	1	0	2017	2	0	0	0	0	2	3	0	0	0	0	0	0	0	0	0	0	0	0	0	0	0	0	0	0	0	0	0	1	1	0	0	1	0	1
218	25	1	2	0	2	2	0	5	2	8	1	1	0	2017	2	0	0	0	0	2	3	0	0	0	0	0	0	0	0	0	0	0	0	0	0	0	0	0	0	0	0	0	1	0	0	0	1	1	1
219	25	1	2	0	2	2	0	5	2	8	1	1	0	2015	1	2	10	2	24	1	3	0	0	0	0	0	0	0	0	0	0	0	0	0	0	0	0	0	0	0	0	0	1	0	1	0	0	0	1
220	28	1	2	3	2	2	1	5	2	8	1	1	0	2015	1	1	5	5	10	1	3	0	0	0	0	0	0	0	0	0	0	0	0	0	0	0	0	0	0	0	0	0	1	0	1	1	1	0	1
221	25	1	2	3	2	2	1	5	2	8	1	1	0	2015	1	1	0	1	1	2	3	0	0	0	0	0	0	0	0	0	0	0	0	0	0	0	0	0	0	0	0	0	1	0	0	1	0	0	2
222	26	1	2	0	2	2	0	5	2	8	1	1	0	2016	2	0	0	0	0	2	3	0	0	0	0	0	0	0	0	0	0	0	0	0	0	0	0	0	0	0	0	0	1	1	1	0	0	0	1
223	34	2	2	1	2	1	1	6	2	8	4	0	1	2017	1	1	0	1	1	2	3	0	0	0	0	0	0	0	0	0	0	0	0	0	0	0	0	0	0	0	0	0	1	1	1	0	1	0	1
224	27	1	2	0	2	2	0	5	2	6	1	1	0	2012	1	2	7	7	28	1	3	0	0	0	0	0	0	0	0	0	0	0	0	0	0	0	0	0	0	0	0	0	1	1	1	0	1	0	2
225	28	1	2	1	2	2	1	5	2	8	1	1	0	2012	1	1	0	1	1	2	3	0	0	0	0	0	0	0	0	0	0	0	0	0	0	0	0	0	0	0	0	0	1	1	0	1	0	0	2
226	28	1	2	1	2	2	1	5	2	8	1	1	0	2012	2	0	0	0	0	2	3	0	0	0	0	0	0	0	0	0	0	0	0	0	0	0	0	0	0	0	0	0	1	1	0	1	0	0	2
227	29	1	2	2	1	1	1	6	2	8	1	1	0	2015	1	2	0	3	6	1	3	0	0	0	0	0	0	0	0	0	0	0	0	0	0	0	0	0	0	0	0	0	1	0	1	1	0	0	2
228	25	1	2	1	2	2	1	5	2	8	1	1	0	2015	1	1	3	0	3	2	3	0	0	0	0	0	0	0	0	0	0	0	0	0	0	0	0	0	0	0	0	0	1	1	0	0	1	0	1
229	24	1	2	0	2	2	0	5	2	8	1	1	0	2016	2	0	0	0	0	2	3	0	0	0	0	0	0	0	0	0	0	0	0	0	0	0	0	0	0	0	0	0	1	0	1	0	1	0	2
230	24	1	2	2	2	2	1	5	2	8	1	1	0	2016	2	0	0	0	0	2	3	0	0	0	0	0	0	0	0	0	0	0	0	0	0	0	0	0	0	0	0	0	1	0	1	1	1	0	1
231	24	1	2	4	2	2	1	5	2	8	1	1	0	2016	1	1	7	2	9	1	3	0	0	0	0	0	0	0	0	0	0	0	0	0	0	0	0	0	0	0	0	0	1	0	1	1	1	0	2
232	31	2	2	2	2	2	1	5	2	8	1	1	0	2014	1	2	0	2	4	1	3	0	0	0	0	0	0	0	0	0	0	0	0	0	0	0	0	0	0	0	0	0	1	0	1	1	1	0	2
233	23	1	2	0	2	2	0	5	2	8	1	1	0	2017	1	1	0	2	2	2	3	0	0	0	0	0	0	0	0	0	0	0	0	0	0	0	0	0	0	0	0	0	1	0	1	1	1	0	1
234	24	1	2	2	2	2	1	5	2	8	1	1	0	2017	1	1	3	4	7	1	3	0	0	0	0	0	0	0	0	0	0	0	0	0	0	0	0	0	0	0	0	0	1	1	1	0	1	0	1
235	26	1	2	0	2	2	0	5	2	8	1	1	0	2015	1	2	7	1	16	1	3	0	0	0	0	0	0	0	0	0	0	0	0	0	0	0	0	0	0	0	0	0	1	1	1	1	0	0	2
236	28	1	2	3	2	2	1	5	2	8	1	1	0	2013	1	1	0	1	1	2	3	0	0	0	0	0	0	0	0	0	0	0	0	0	0	0	0	0	0	0	0	0	1	1	1	1	0	0	2
237	25	1	2	0	2	2	0	5	2	8	1	1	0	2014	1	4	0	2	8	1	3	0	0	0	0	0	0	0	0	0	0	0	0	0	0	0	0	0	0	0	0	0	1	0	1	1	1	0	1
238	33	2	1	2	1	1	1	6	2	8	4	0	1	2014	2	0	0	0	0	2	1	20	10	24	1	1	1	1	1	1	10	2	0	2	10	0	0	0	0	0	0	0	1	0	1	0	0	0	3
239	27	1	2	3	2	2	1	5	2	8	1	1	0	2013	1	1	6	0	6	1	3	0	0	0	0	0	0	0	0	0	0	0	0	0	0	0	0	0	0	0	0	0	1	1	1	1	0	0	2
240	26	1	2	0	2	2	0	5	2	8	1	1	0	2014	1	2	0	2	4	1	3	0	0	0	0	0	0	0	0	0	0	0	0	0	0	0	0	0	0	0	0	0	1	1	1	1	0	0	1
241	23	1	2	3	2	2	1	5	2	8	1	1	0	2017	2	0	0	0	0	2	3	0	0	0	0	0	0	0	0	0	0	0	0	0	0	0	0	0	0	0	0	0	1	0	0	0	1	0	1
242	31	2	2	0	2	2	0	5	2	8	1	1	0	2008	1	1	1	0	1	2	3	0	0	0	0	0	0	0	0	0	0	0	0	0	0	0	0	0	0	0	0	0	1	1	1	1	0	0	1
243	26	1	2	3	2	2	1	5	2	8	1	1	0	2014	1	1	3	3	6	1	3	0	0	0	0	0	0	0	0	0	0	0	0	0	0	0	0	0	0	0	0	0	1	0	0	0	1	0	1
244	36	2	2	3	2	1	1	5	2	8	1	1	0	2016	2	0	0	0	0	2	3	0	0	0	0	0	0	0	0	0	0	0	0	0	0	0	0	0	0	0	0	0	1	0	1	0	1	0	1
245	26	1	2	0	2	2	0	6	2	8	1	1	0	2013	1	4	1	3	16	1	3	0	0	0	0	0	0	0	0	0	0	0	0	0	0	0	0	0	0	0	0	0	1	0	1	1	1	0	1
246	39	2	2	3	1	1	1	5	2	8	1	1	0	2001	1	3	0	2	6	1	3	0	0	0	0	0	0	0	0	0	0	0	0	0	0	0	0	0	0	0	0	0	1	1	1	1	0	0	1
247	29	1	2	0	2	2	0	6	2	8	4	0	1	2017	1	3	0	2	6	1	3	0	0	0	0	0	0	0	0	0	0	0	0	0	0	0	0	0	0	0	0	0	1	1	0	1	0	1	2
248	32	2	1	1	1	2	1	6	2	8	4	0	1	2017	1	1	5	0	5	2	3	0	0	0	0	0	0	0	0	0	0	0	0	0	0	0	0	0	0	0	0	0	1	0	0	0	1	0	2
249	29	1	1	0	2	2	0	6	2	8	4	0	1	2017	1	1	0	1	1	2	3	0	0	0	0	0	0	0	0	0	0	0	0	0	0	0	0	0	0	0	0	0	1	1	1	0	1	0	2
250	32	2	1	0	2	2	0	6	2	8	4	0	1	2017	1	3	7	4	33	1	3	0	0	0	0	0	0	0	0	0	0	0	0	0	0	0	0	0	0	0	0	0	1	1	1	0	1	0	2
251	31	2	2	1	1	2	1	6	2	8	4	0	1	2017	1	3	0	1	3	2	3	0	0	0	0	0	0	0	0	0	0	0	0	0	0	0	0	0	0	0	0	0	1	0	0	1	0	0	2
252	30	2	2	1	2	2	1	6	2	8	4	0	1	2017	1	1	0	1	1	2	3	0	0	0	0	0	0	0	0	0	0	0	0	0	0	0	0	0	0	0	0	0	1	1	1	0	1	0	2
253	34	2	1	2	1	1	1	6	2	8	4	0	1	2017	1	5	5	30	175	1	3	0	0	0	0	0	0	0	0	0	0	0	0	0	0	0	0	0	0	0	0	0	1	0	0	0	1	0	1
254	31	2	1	3	1	1	1	6	2	8	4	0	1	2017	2	0	0	0	0	2	3	0	0	0	0	0	0	0	0	0	0	0	0	0	0	0	0	0	0	0	0	0	1	1	1	0	0	0	1
255	30	2	1	0	2	2	0	6	2	8	4	0	1	2017	1	4		1	4	2	3	0	0	0	0	0	0	0	0	0	0	0	0	0	0	0	0	0	0	0	0	0	1	0	0	0	0	0	2
256	22	1	2	4	2	2	1	5	2	8	1	1	0	2017	2	0	0	0	0	2	3	0	0	0	0	0	0	0	0	0	0	0	0	0	0	0	0	0	0	0	0	0	1	1	1	1	0	0	2
257	29	1	2	0	2	2	0	5	2	8	1	1	0	2009	2	0	0	0	0	2	3	0	0	0	0	0	0	0	0	0	0	0	0	0	0	0	0	0	0	0	0	0	1	1	1	0	0	0	1
258	24	1	2	0	2	2	0	5	2	8	1	1	0	2016	1	1	3	3	6	1	3	0	0	0	0	0	0	0	0	0	0	0	0	0	0	0	0	0	0	0	0	0	1	0	1	1	1	0	1
260	25	1	2	0	2	2	0	6	2	8	1	1	0	2016	1	1	1	3	4	1	3	0	0	0	0	0	0	0	0	0	0	0	0	0	0	0	0	0	0	0	0	0	1	0	0	1	0	0	1
261	27	1	2	2	2	2	1	5	2	8	1	1	0	2013	1	1	5	0	5	2	3	0	0	0	0	0	0	0	0	0	0	0	0	0	0	0	0	0	0	0	0	0	1	1	0	1	0	0	1
262	25	1	2	1	1	2	1	5	2	8	1	1	0	2014	1	10	0	0	0	2	3	0	0	0	0	0	0	0	0	0	0	0	0	0	0	0	0	0	0	0	0	0	1	1	1	0	1	0	2
263	26	1	2	0	2	2	0	5	2	8	1	1	0	2014	1	0	1	0	0	2	3	0	0	0	0	0	0	0	0	0	0	0	0	0	0	0	0	0	0	0	0	0	1	1	1	1	0	0	1
264	29	1	2	0	2	2	0	5	2	8	1	1	0	2013	1	1	1	1	2	2	3	0	0	0	0	0	0	0	0	0	0	0	0	0	0	0	0	0	0	0	0	0	1	0	0	0	1	0	2
265	28	1	2	2	2	2	1	5	2	8	1	1	0	2011	1	1	0	1	1	2	3	0	0	0	0	0	0	0	0	0	0	0	0	0	0	0	0	0	0	0	0	0	1	0	1	1	1	0	1
266	32	2	2	3	2	1	1	6	2	8	4	0	1	2014	2	0	0	0	0	2	3	0	0	0	0	0	0	0	0	0	0	0	0	0	0	0	0	0	0	0	0	0	1	0	0	0	1	0	1
267	28	1	2	2	2	2	1	5	2	8	1	1	0	2012	1	3	0	5	15	1	3	0	0	0	0	0	0	0	0	0	0	0	0	0	0	0	0	0	0	0	0	0	1	0	0	0	0	0	1
268	26	1	2	1	2	2	1	5	2	8	1	1	0	2015	1	2	0	3	6	1	3	0	0	0	0	0	0	0	0	0	0	0	0	0	0	0	0	0	0	0	0	0	1	1	1	0	1	0	1
269	23	1	2	2	2	2	1	5	2	8	1	1	0	2016	1	1	0	3	3	1	3	0	0	0	0	0	0	0	0	0	0	0	0	0	0	0	0	0	0	0	0	0	1	0	1	1	1	0	1
270	32	2	2	2	1	1	1	6	2	8	4	0	1	2014	2	0	0	0	0	2	3	0	0	0	0	0	0	0	0	0	0	0	0	0	0	0	0	0	0	0	0	0	1	1	1	0	1	0	1
271	24	1	2	0	2	2	0	5	2	8	1	1	0	2017	1	1	14	0	14	1	3	0	0	0	0	0	0	0	0	0	0	0	0	0	0	0	0	0	0	0	0	0	1	0	0	0	1	0	1
272	26	1	2	2	2	2	1	6	2	8	1	1	0	2015	1	2	0	3	6	1	3	0	0	0	0	0	0	0	0	0	0	0	0	0	0	0	0	0	0	0	0	0	1	0	1	0	1	0	1
273	33	2	1	1	1	2	1	6	2	8	4	0	1	2017	1	5	0	4	20	1	1	10	10	16	2	1	2	4	2	2	3	2	0	2	10	0	0	0	0	0	0	1	1	1	1	1	0	0	3
274	28	1	2	2	2	2	1	5	2	8	1	1	0	2012	1	1	0	3	3	1	3	0	0	0	0	0	0	0	0	0	0	0	0	0	0	0	0	0	0	0	0	0	1	1	1	1	0	0	1
275	32	2	2	2	1	1	1	5	2	8	4	0	1	2015	2	0	0	0	0	2	3	0	0	0	0	0	0	0	0	0	0	0	0	0	0	0	0	0	0	0	0	0	1	0	0	0	1	0	1
276	23	1	2	2	2	2	1	5	2	8	1	1	0	2017	1	1	0	2	2	2	3	0	0	0	0	0	0	0	0	0	0	0	0	0	0	0	0	0	0	0	0	0	1	1	0	1	1	0	1
277	25	1	2	1	1	2	1	5	2	8	1	1	0	2011	1	2	8	0	16	1	3	0	0	0	0	0	0	0	0	0	0	0	0	0	0	0	0	0	0	0	0	0	1	1	1	1	0	0	1
278	27	1	2	2	2	2	1	5	2	8	1	1	0	2013	1	0	2	0	0	2	3	0	0	0	0	0	0	0	0	0	0	0	0	0	0	0	0	0	0	0	0	0	1	0	0	0	1	0	2
279	26	1	2	2	2	2	1	5	2	8	1	1	0	2014	1	1	0	4	4	1	3	0	0	0	0	0	0	0	0	0	0	0	0	0	0	0	0	0	0	0	0	0	1	1	0	1	1	0	1
280	24	1	2	3	2	2	1	5	2	8	1	1	0	2016	1	2	1	3	8	1	3	0	0	0	0	0	0	0	0	0	0	0	0	0	0	0	0	0	0	0	0	0	1	1	1	0	0	0	2
281	25	1	2	3	2	2	1	5	2	8	1	1	0	2015	1	1	0	3	3	1	3	0	0	0	0	0	0	0	0	0	0	0	0	0	0	0	0	0	0	0	0	0	1	0	1	1	1	0	1
282	26	1	2	0	2	2	0	5	2	8	1	1	0	2014	2	0	0	0	0	2	3	0	0	0	0	0	0	0	0	0	0	0	0	0	0	0	0	0	0	0	0	0	1	1	0	0	1	0	1
283	25	1	2	0	2	2	0	5	2	8	1	1	0	2015	1	1	5	2	7	1	3	0	0	0	0	0	0	0	0	0	0	0	0	0	0	0	0	0	0	0	0	0	1	1	0	1	0	0	3
284	25	1	2	0	2	2	0	5	2	8	1	1	0	2015	1	1	5	2	7	1	3	0	0	0	0	0	0	0	0	0	0	0	0	0	0	0	0	0	0	0	0	0	1	1	0	1	0	0	5
285	25	1	2	2	2	2	1	5	2	8	1	1	0	2015	1	1	10	2	12	1	3	0	0	0	0	0	0	0	0	0	0	0	0	0	0	0	0	0	0	0	0	0	1	0	1	1	1	0	2
286	23	1	2	0	2	2	0	5	2	8	1	1	0	2016	1	1	0	1	1	2	3	0	0	0	0	0	0	0	0	0	0	0	0	0	0	0	0	0	0	0	0	0	1	0	1	1	1	0	2
287	33	2	1	1	1	2	1	6	2	8	4	0	1	2017	1	1	1	0	1	2	3	0	0	0	0	0	0	0	0	0	0	0	0	0	0	0	0	0	0	0	0	0	1	1	1	1	0	0	2
288	26	1	1	0	2	2	0	6	2	8	4	0	1	2017	1	4	0	3	12	1	3	0	0	0	0	0	0	0	0	0	0	0	0	0	0	0	0	0	0	0	0	0	1	0	0	0	1	0	1
289	25	1	2	0	2	2	0	5	2	8	4	0	1	2017	1	4	0	2	8	1	3	0	0	0	0	0	0	0	0	0	0	0	0	0	0	0	0	0	0	0	0	0	1	0	0	0	1	0	2
290	25	1	2	3	2	2	1	5	2	8	1	1	0	2017	1	2	10	0	20	1	3	0	0	0	0	0	0	0	0	0	0	0	0	0	0	0	0	0	0	0	0	0	1	1	1	1	0	0	2
291	23	1	2	3	2	2	1	5	2	8	1	1	0	2016	2	0	0	0	0	2	3	0	0	0	0	0	0	0	0	0	0	0	0	0	0	0	0	0	0	0	0	0	1	1	1	1	0	0	1
292	38	2	2	4	1	1	1	5	2	8	1	1	0	2008	2	0	0	0	0	2	3	0	0	0	0	0	0	0	0	0	0	0	0	0	0	0	0	0	0	0	0	0	1	1	0	1	0	0	1
293	29	1	2	0	2	2	0	5	2	8	1	1	0	2011	1	1	5	1	6	1	3	0	0	0	0	0	0	0	0	0	0	0	0	0	0	0	0	0	0	0	0	0	1	1	0	0	0	0	1
294	30	2	1	3	1	1	1	4	1	8	4	0	1	2009	1	1	0	3	3	1	3	0	0	0	0	0	0	0	0	0	0	0	0	0	0	0	0	0	0	0	0	0	1	1	1	1	0	0	1
295	23	1	2	4	2	2	1	5	2	8	1	1	0	2017	1	1	2	0	2	2	3	0	0	0	0	0	0	0	0	0	0	0	0	0	0	0	0	0	0	0	0	0	1	0	1	1	1	0	1
296	24	1	2	3	2	2	1	5	2	8	1	1	0	2017	1	2	0	2	4	1	3	0	0	0	0	0	0	0	0	0	0	0	0	0	0	0	0	0	0	0	0	0	1	1	1	1	0	0	2
297	23	1	2	4	2	2	1	5	2	8	1	1	0	2017	1	1	0	3	3	1	3	0	0	0	0	0	0	0	0	0	0	0	0	0	0	0	0	0	0	0	0	0	1	0	1	1	1	0	1
298	28	1	2	0	2	2	0	5	2	8	1	1	0	2012	1	2	0	1	2	2	3	0	0	0	0	0	0	0	0	0	0	0	0	0	0	0	0	0	0	0	0	0	1	0	1	0	0	0	1
299	25	1	2	0	2	2	0	5	2	8	1	1	0	2014	2	0	0	0	0	2	3	0	0	0	0	0	0	0	0	0	0	0	0	0	0	0	0	0	0	0	0	0	1	0	0	1	0	0	1
300	28	1	2	2	2	2	1	5	2	8	1	1	0	2012	1	2	0	2	4	1	3	0	0	0	0	0	0	0	0	0	0	0	0	0	0	0	0	0	0	0	0	0	1	1	1	0	0	0	2
301	24	1	2	4	2	2	1	5	2	8	1	1	0	2015	1	3	5	0	15	1	3	0	0	0	0	0	0	0	0	0	0	0	0	0	0	0	0	0	0	0	0	0	1	1	1	1	0	0	2
302	26	1	2	0	2	2	0	5	2	8	1	1	0	2014	2	0	0	0	0	2	3	0	0	0	0	0	0	0	0	0	0	0	0	0	0	0	0	0	0	0	0	0	1	1	0	0	0	0	2
303	23	1	2	4	2	2	1	5	2	8	1	1	0	2017	1	1	0	2	2	2	3	0	0	0	0	0	0	0	0	0	0	0	0	0	0	0	0	0	0	0	0	0	1	0	0	0	1	0	2
304	22	1	2	5	2	2	1	5	2	8	1	1	0	2017	1	1	0	2	2	2	3	0	0	0	0	0	0	0	0	0	0	0	0	0	0	0	0	0	0	0	0	0	1	1	0	1	1	0	1
305	23	1	2	1	2	2	1	5	2	8	1	1	0	2017	1	2	0	3	6	1	3	0	0	0	0	0	0	0	0	0	0	0	0	0	0	0	0	0	0	0	0	0	1	1	1	1	0	0	1
306	27	1	2	0	2	2	0	5	2	8	1	1	0	2012	1	1	4	4	8	1	3	0	0	0	0	0	0	0	0	0	0	0	0	0	0	0	0	0	0	0	0	0	1	1	1	1	0	0	1
307	26	1	2	0	2	2	0	5	2	8	1	1	0	2013	2	0	0	0	0	2	3	0	0	0	0	0	0	0	0	0	0	0	0	0	0	0	0	0	0	0	0	0	1	0	1	1	0	0	1
308	27	1	2	0	2	2	0	5	2	8	1	1	0	2012	2	0	0	0	0	2	3	0	0	0	0	0	0	0	0	0	0	0	0	0	0	0	0	0	0	0	0	0	1	0	0	0	1	0	1
309	26	1	2	0	2	2	0	5	2	8	1	1	0	2014	1	3	0	2	6	1	3	0	0	0	0	0	0	0	0	0	0	0	0	0	0	0	0	0	0	0	0	0	1	0	0	0	1	0	2
310	40	3	2	5	1	1	1	5	2	8	1	1	0	2000	1	2	5	5	20	1	3	0	0	0	0	0	0	0	0	0	0	0	0	0	0	0	0	0	0	0	0	0	1	1	1	0	0	0	2
311	24	1	2	2	2	2	1	5	2	8	1	1	0	2017	1	1	5	0	5	2	3	0	0	0	0	0	0	0	0	0	0	0	0	0	0	0	0	0	0	0	0	0	1	1	1	0	1	0	2
312	25	1	2	0	2	2	0	5	2	8	1	1	0	2015	2	0	0	0	0	2	3	0	0	0	0	0	0	0	0	0	0	0	0	0	0	0	0	0	0	0	0	0	1	0	0	0	1	0	1
313	27	1	2	0	2	2	0	5	2	8	1	1	0	2012	1	1	0	1	1	2	3	0	0	0	0	0	0	0	0	0	0	0	0	0	0	0	0	0	0	0	0	0	1	0	1	1	1	0	1
314	26	1	2	1	1	2	1	5	2	8	1	1	0	2013	1	2	0	0	0	2	3	0	0	0	0	0	0	0	0	0	0	0	0	0	0	0	0	0	0	0	0	0	1	1	1	0	1	0	1
315	25	1	1	3	2	2	1	5	2	8	1	1	0	2016	1	1	1	0	1	2	3	0	0	0	0	0	0	0	0	0	0	0	0	0	0	0	0	0	0	0	0	0	1	0	1	1	1	0	1
316	30	2	2	2	2	2	1	5	2	8	1	1	0	2009	2	0	0	0	0	2	3	0	0	0	0	0	0	0	0	0	0	0	0	0	0	0	0	0	0	0	0	0	1	1	0	0	1	0	2
317	25	1	1	0	2	2	0	5	2	8	1	1	0	2017	1	1	0	3	3	1	3	0	0	0	0	0	0	0	0	0	0	0	0	0	0	0	0	0	0	0	0	0	1	1	0	1	1	0	2
318	32	2	2	3	2	2	1	5	2	8	4	0	1	2015	1	1	3	2	5	1	3	0	0	0	0	0	0	0	0	0	0	0	0	0	0	0	0	0	0	0	0	0	1	0	0	1	0	0	1
319	33	2	1	1	1	2	1	6	2	8	4	0	1	2014	1	4	0	3	12	1	3	0	0	0	0	0	0	0	0	0	0	0	0	0	0	0	0	0	0	0	0	0	1	0	0	0	0	0	1
320	23	1	2	0	2	2	0	5	2	8	1	1	0	2015	2	0	0	0	0	2	3	0	0	0	0	0	0	0	0	0	0	0	0	0	0	0	0	0	0	0	0	0	1	0	1	1	1	0	1
321	23	1	2	4	1	1	1	5	2	8	1	1	0	2017	1	1	2	0	2	2	3	0	0	0	0	0	0	0	0	0	0	0	0	0	0	0	0	0	0	0	0	0	1	0	1	1	1	0	1
322	25	1	2	0	2	2	0	5	2	8	1	1	0	2014	2	0	0	0	0	2	3	0	0	0	0	0	0	0	0	0	0	0	0	0	0	0	0	0	0	0	0	0	1	0	0	1	1	0	1
323	28	1	2	0	2	2	0	5	2	8	1	1	0	2012	1	2	0	1	2	2	3	0	0	0	0	0	0	0	0	0	0	0	0	0	0	0	0	0	0	0	0	0	1	0	1	0	0	0	1
324	23	1	2	4	1	1	1	5	2	8	1	1	0	2017	1	1	0	3	3	1	3	0	0	0	0	0	0	0	0	0	0	0	0	0	0	0	0	0	0	0	0	0	1	0	1	1	1	0	1
325	24	1	2	3	2	2	1	5	2	8	1	1	0	2017	1	2	0	2	4	1	3	0	0	0	0	0	0	0	0	0	0	0	0	0	0	0	0	0	0	0	0	0	1	1	1	1	0	0	2
326	29	1	2	1	2	2	1	5	2	8	1	1	0	2011	1	1	1	5	6	1	3	0	0	0	0	0	0	0	0	0	0	0	0	0	0	0	0	0	0	0	0	0	1	1	0	0	0	0	1
327	25	1	1	3	1	1	1	6	2	8	4	0	1	2009	1	2	4	3	14	1	3	0	0	0	0	0	0	0	0	0	0	0	0	0	0	0	0	0	0	0	0	0	1	1	1	1	0	0	1
328	33	2	2	1	1	0	1	5	2	8	1	1	0	2014	1	4	0	3	12	1	3	0	0	0	0	0	0	0	0	0	0	0	0	0	0	0	0	0	0	0	0	0	1	0	0	0	0	1	1
329	22	1	2	5	2	2	1	5	2	8	1	1	0	2017	1	1	0	2	2	2	3	0	0	0	0	0	0	0	0	0	0	0	0	0	0	0	0	0	0	0	0	0	1	0	1	1	0	0	1
330	22	1	1	0	2	2	0	5	2	8	1	1	0	2017	2	0	0	0	0	2	3	0	0	0	0	0	0	0	0	0	0	0	0	0	0	0	0	0	0	0	0	0	1	0	1	1	1	0	1
331	25	1	1	3	1	1	1	5	2	8	1	1	0	2014	2	0	0	0	0	2	3	0	0	0	0	0	0	0	0	0	0	0	0	0	0	0	0	0	0	0	0	0	1	1	0	1	1	0	1
332	28	1	2	0	2	2	0	5	2	8	1	1	0	2009	2	0	0	0	0	2	3	0	0	0	0	0	0	0	0	0	0	0	0	0	0	0	0	0	0	0	0	0	1	1	1	0	0	0	1
333	25	1	2	0	2	2	0	5	2	8	1	1	0	2016	1	1	3	3	6	1	3	0	0	0	0	0	0	0	0	0	0	0	0	0	0	0	0	0	0	0	0	0	1	0	1	1	1	0	1
335	22	1	2	0	2	2	0	6	2	8	1	1	0	2016	1	1	1	3	4	1	3	0	0	0	0	0	0	0	0	0	0	0	0	0	0	0	0	0	0	0	0	0	1	0	0	1	0	0	1
336	26	1	2	2	2	2	1	5	2	8	1	1	0	2013	1	1	5	0	5	2	3	0	0	0	0	0	0	0	0	0	0	0	0	0	0	0	0	0	0	0	0	0	1	1	0	1	0	0	1
337	28	1	2	1	1	2	1	5	2	8	1	1	0	2014	1	10	0	0	0	2	3	0	0	0	0	0	0	0	0	0	0	0	0	0	0	0	0	0	0	0	0	0	1	1	1	0	1	0	2
338	25	1	2	0	2	2	0	5	2	8	1	1	0	2014	1	0	1	0	0	2	3	0	0	0	0	0	0	0	0	0	0	0	0	0	0	0	0	0	0	0	0	0	1	1	1	1	0	0	1
[truncated: 45 more columns]

## Sheet: Remark
no	age	agegroup	sex	fmno	spon	child	fmyes	school	schoolhigh	mhx	job	jobdoctoryesno	doctor1,0	jobyr	alchol	alcholwe	alcholso	alcholbe	alcholtotal	bingedrink	smok13	smokP	smokY	smokage	FTND1	FTND2	FTND3	FTND4	FTND5	FTND6	FTNDtotal score	smoktry	smoktryday	smokplan	smokreaso	placedo-1	placedo-2	placedo-3	placedo-4	placedo-5	placedo-6	placedo-7	shsknow	media-1	media-2	media-3	media-4	media-5	shs1
		under 31years old = "1" 31 to 40 years = "2" More than 40 years old = "3"	male = "1" female = "2"	Number of families living together	Whether a spouse lives together live together = "1" not live together = "2"	Whether a child lives together live together = "1" not live together = "2"	live with more than one peopel = "1" or not = "0"	final education a. Elementary school b. Middle school c. High school d. University e. Graduate school	final education elementary school ~ high school ="1" University and Graduate school= "2"	medical history a. Heart disease = "1" b. Respiratory disease = "2" c. Stroke = "3" d. Diabetes mellitus = "4" e. Hypertension = "5" f. cancer = "6" g. etc. = "7"	a. Nurses = "1" b. Health care staffs = "2" c. Pharmacists = "3" d. Physicians = "4" e. Administrative staffs ="5" f. Manual workers = "6"	if doctor = "1" or not = "0"	if respondent check physicians = "1" otherwise= "0"	Year of employment	Did you drink currently (in 1 year)? Yes = "1" No= "2"	Number of drinking per week	How many glasses of alcohol(SOJU) do you drinking?	How many glasses of alcohol(beer) do you drinking?	(alchoso+alcholbe)*alchowe	More than 5 glasses/once = "1" or not ="0"	smoker="1" non-smoker(+ex-smoker)="3"	number of cigarettes per day	total smoking years	age of initiation year of tobacco use	How soon after you wake up do you smoke your first cigattete? a. With 5 minutes = "1" b. 6-30 minutes = "2" c. 31-60 minutes = "3" d. After 60 minutes = "4"	Do you find it difficult to refrain from smoking in places where it tis forbidden, e.g., in church, at the library, in the cinema, etc.? a. Yes = "1" b. No = "2"	Which cigarettes would you hate most to give up? a. The first one in the morning = "1" b. all others = "2"	How many cigarettes/day do you smoke? a. 10 or less = "1" b. 11-20 = "2" c. 21-30 = "3" d. 31 or more = "4"Do you smoke more frequently during the first hours after waking than during the rest of the day? a. Yes = "1" b. No ="2"	Do you smoke if you are so ill that you are in bed most of the day? a. Yes ="1" b. No ="2"	Have you tried to stop smoking, and how many you tried? a. Yes = "1" b. No = "2"	(4-"FTND1")+(2-"FTND2")+("FTND3"-1)+(2-"FTND4")+(2-"FTND5")+	Have you tried to stop smoking? a. Yes = "1" b. No = "2"	total smoking cessation days	have intended to quit tobacco use a. Planning to quit the next 30 days = "1" b. Planning to quit but not in 6 months = "2" c. Have no intention of quitting in six months = "3" d. Have been quit smoking (less than 6 months) = "4" e. Have been quit smoking (more than 6 six months) = "5"	What is the one most important reason you want quit tobacco? (Check one) a. Have a disease = "1" b. For health care = "2" c. For family health = "3" e. Not to harm people around me = "4" f. By acquaintance propose = "5" g. Financial burden(buying cigarettes) = "6" h. Public service announcement = "7" i. Uncomfortable to find out smoking place = "8" j. Have no intention of quitting smoke = "9" k. …	Where did you usually smoke? If respondant check home-living room, in room = "1" or not = "0"	Where did you usually smoke? If respondant check check home-out side room = "1" or not = "0"	Where did you usually smoke? If respondant check around the hospital = "1" or not = "0"	Where did you usually smoke? If respondant check In the hospital= "1" or not = "0"	Where did you usually smoke? If respondant check In the hospital= "1" or not = "0"	Where did you usually smoke? If respondant check Public places = "1" or not = "0"	Where did you usually smoke? If respondant check Street corners ="1" or not ="0"	Did you know SHS health risk? a. Yes = "2" b. No = "1"	How did you get to know SHS health risk? If respondent check Newspapers = "1" or not = "0"	How did you get to know SHS health risk? If respondent check TV programs = "1" or not = "0"	How did you get to know SHS health risk? If respondent check Public service announcement = "1" or not = "0"	How did you get to know SHS health risk? If respondent check Smoking cessation education = "1" or not = "0"	How did you get to know SHS health risk? If respondent check Acquaintance = "5" or not = "0"	SHS causes lung cancer. a. Strongly agree = "1" b. Agree = "2" c. Neutral = "3" d. Disagree = "4" e. Strongly disagree = "5"
													3
													3
													3
													3
													3
													3
													3
													3
													3
													3
													3
													3
													3
													3
													3
													3
													3
													3
													3
													3
													3
													3
													3
													3
													3
													3
													3
													3
													3
													3
													3
													3
													3
													3
													3
													3
[truncated: 45 more columns]
